# Supplementary material for: Spatial Structure of NanoFAST in the Apo State and in Complex with its Fluorogen HBR-DOM2
Source: Int J Mol Sci. 2022 Sep 26;23(19):11361. doi: 10.3390/ijms231911361 (PMC9570328; doi:10.3390/ijms231911361)
Supplement: Supplementary file 1 [file ijms-23-11361-s001.zip]

Archive with 1 entries (1 files):
- ijms-1884029-supplementary.pdf
